# Supplementary material for: Detection of a novel Babesia sp. in Amblyomma javanense, an ectoparasite of Sunda pangolins
Source: Parasit Vectors. 2023 Nov 22;16:432. doi: 10.1186/s13071-023-06040-4 (PMC10664631; doi:10.1186/s13071-023-06040-4)
Supplement: Supplementary file 2 — Additional file 2: Table S2. Babesia species used in phylogenetic analyses. [file 13071_2023_6040_MOESM2_ESM.xlsx]

## Sheet: Sheet1
Additional file 2: Table S2. Babesia species used in phylogenetic analyses
Species	Carnivora				Ungulata				Primates				Rodentia		Other Mammals		Aves
	Domestic		Wild		Domestic		Wild		Human		Non-human
	Host	Accession	Host	Accession	Host	Accession	Host	Accession	Host	Accession	Host	Accession	Host	Accession	Host	Accession	Host	Accession
Babesia annae	Dog	JX454779	Golden jackal	KX712133
Babesia bicornis							Black rhinoceros	AF419313
Babesia bigemina	Dog	OM530520	Wolf	OQ186720	Cattle	KU557538	Gray brocket	HM466918	Human	MW227631
Babesia bovis					Cattle	U18792	White-tailed deer	HQ264127
Babesia caballi	Dog	FJ209026			Horse	MG052893	Zebra	KM272851	Human	KJ715182
Babesia canis	Dog	AJ416996	Grey Wolf	KY359360	Horse	KX839230									Common noctule	MK934420
Babesia capreoli	Dog	KU821651			Horse	KX839233	Roe deer	MZ836254
Babesia conradae	Dog	MH143385							Human	MK256976
Babesia crassa					Sheep	OM066127			Human	MK240324
Babesia divergens					Cattle	U16370	Sika deer	AB970763	Human	FJ944822					Rabbit	AY144688
Babesia duncani							Bighorn sheep	MK138959	Human	HQ289870
Babesia felis	Cat	AY452697	Caracal	MK616194
Babesia gibsoni	Dog	AB685182	Masked palm civet	JQ710685	Cattle	FJ804754	Wild boar	JX962780
Babesia hongkongensis	Cat	JQ867356
Babesia kiwiensis																	Brown kiwi	EF551335
Babesia lengau	Cat	KC833036	Cheetah	GQ411405
Babesia leo	Cat	AY452708	Lion	AF244911
Babesia lohae															Common brushtail possum	MZ502168
Babesia mackerrasorum
Babesia major					Cattle	EU622907
Babesia microti	Cat	MK095343	Fox	JX962779	Cattle	OM066130			Human	MK609547	Rhesus macaque	AB736272	Anderson's red-backed vole	AB190287	Mole shrew	OP493118
Babesia motasi					Sheep	MN605891	Alpine ibex	MW056046
Babesia occultans					Cattle	KP745626
Babesia odocoilei	Dog	OK041476			Goat	KY805836	Red deer	AY339760	Human	MW368482			Porcupine	MZ841623			House wren	MN058030
Babesia orientalis					Water Buffalo	MF462284
Babesia ovata					Cattle	XM_029010383
Babesia ovis					Horse	MG569902
Babesia poelea																	Brown boobies	DQ200887
Babesia rodhaini													House mouse	AB049999
Babesia sp. nov															Sunda pangolin	This study
Babesia sp. venatorum					Sheep	MK641004	Reindeer	GQ888709	Human	KF724377					European mole	JQ886032	Bird	ON171470
Babesia vogeli	Dog	EF527401	Red fox	MK674800	Cattle	KP221643
Babesia vulpes	Dog	MT509981	Red fox	KJ871351	Camel	OK178566	Wild boar	OQ520218
